# Supplementary material for: Patient-Specific Finite Element Analysis of Tibialis Anterior Tendon Insertion Variability and Its Impact on First Ray Biomechanics
Source: Bioengineering (Basel). 2026 Mar 27;13(4):389. doi: 10.3390/bioengineering13040389 (PMC13114066; doi:10.3390/bioengineering13040389)
Supplement: Supplementary file 1 [file bioengineering-13-00389-s001.zip]

Archive with 1 entries (1 files):
- bioengineering-4163529-supplementary.pdf
